# Supplementary material for: Association of the microsatellite in the 3' untranslated region of the CD154 gene with rheumatoid arthritis in females from a Spanish cohort: a case-control study
Source: Arthritis Res Ther. 2007 Sep 10;9(5):R89. doi: 10.1186/ar2288 (PMC2212561; doi:10.1186/ar2288)
Supplement: Additional file 1 — An Excel containing data on the allelic frequencies of CD154 microsatellite in patients and controls. [file ar2288-S1.xls]

## Sheet: Hoja1
Alelle frequencies in RA patients and controls
	RA									Healthy controls									RA vs control
	Total (n = 329)			Males (n = 49)			Females (n = 280)			Total (n = 230)			Males (n = 70)			Females (n = 160)			Total			Females
Alelle	n	Frequency		n	Frequency		n	Frequency		n	Frequency		n	Frequency		n	Frequency		p	95% OR		p	95% OR
12	0	0		0	0		0	0		1	0.00434783		0	0		1	0.00625
13	5	0.0151976		0	0		5	0.0178571		1	0.00434783		1	0.0142857		0	0
14	1	0.00303951		1	0.0204082		0	0		0	0		0	0		0	0
15	1	0.00303951		0	0		1	0.00357143		0	0		0	0		0	0
16	1	0.00303951		0	0		1	0.00357143		1	0.00434783		0	0		1	0.00625
19	5	0.0151976		0	0		5	0.0178571		0	0		0	0		0	0
20	0	0		0	0		0	0		2	0.00869565		1	0.0142857		1	0.00625
21	16	0.0486322		1	0.0204082		15	0.0535714		7	0.0304348		4	0.0571429		3	0.01875
22	45	0.136778		5	0.102041		40	0.142857		30	0.130435		8	0.114286		22	0.1375
23	24	0.0729483		4	0.0816327		20	0.0714286		15	0.0652174		5	0.0714286		10	0.0625
24	106	0.322188		20	0.408163		86	0.307143		100	0.434783		29	0.414286		71	0.44375		0.009	0.62 (0.44-0.88)		0.006	0.56 (0.37-0.83)
25	55	0.167173		10	0.204082		45	0.160714		43	0.186957		15	0.214286		28	0.175
26	28	0.0851064		3	0.0612245		25	0.0892857		7	0.0304348		2	0.0285714		5	0.03125		0.014	2.96 (1.27-6.91)		0.033	3.04 (1.14-8.10)
27	37	0.112462		5	0.102041		32	0.114286		23	0.1		5	0.0714286		18	0.1125
28	2	0.00607903		0	0		2	0.00714286		0	0		0	0		0	0
29	2	0.00607903		0	0		2	0.00714286		0	0		0	0		0	0
30	1	0.00303951		0	0		1	0.00357143		0	0		0	0		0	0
TOTAL	329			49			280			230			70			160
